# Supplementary material for: Morphospecies and molecular diversity of ‘lace corals’: the genus Reteporella (Bryozoa: Cheilostomatida) in the central North Atlantic Azores Archipelago
Source: BMC Ecol Evol. 2022 Nov 4;22:128. doi: 10.1186/s12862-022-02080-z (PMC9635095; doi:10.1186/s12862-022-02080-z)
Supplement: Supplementary file 1 — Supplementary Material 1 [file 12862_2022_2080_MOESM1_ESM.xlsx]

## Sheet: Folha1
Supplementary Information - Additional file 1
Morphospecies and molecular diversity of ‘lace corals’: the genus Reteporella (Bryozoa: Cheilostomatida) in the central North Atlantic Azores Archipelago
Lara Baptista1,2,3,4,5 *, Björn Berning1,6, Manuel Curto5,7, Andrea Waeschenbach 8, Harald Meimberg5, António M. Santos4,9, Sérgio P. Ávila1,2,3,4,10
1 CIBIO, Centro de Investigação em Biodiversidade e Recursos Genéticos, InBIO Laboratório Associado, Pólo dos Açores, 9501-801 Ponta Delgada, Açores, Portugal. 2 BIOPOLIS Program in Genomics, Biodiversity and Land Planning, CIBIO, Campus de Vairão, 4485-661 Vairão, Portugal. 3 MPB-Marine Palaeontology and Biogeography Lab, Universidade dos Açores, 9501-801 Ponta Delgada, Açores, Portugal. 4 Facul…
*Corresponding author: L. Baptista (laracbaptista@hotmail.com); ORCID: 0000-0002-4429-9855
Table S1 - Detailed information of Reteporella samples used in this work. Localities with coordinates in decimal degrees relative to WGS84 datum (whenever available) , depth (in meters), collection voucher (if applicable: DBUA – Department of Biology of the University of the Azores; DOP – Department of Oceanography and Fisheries of the University of the Azores, Portugal; M150 – Research Cruise M1…
Species	Sample ID	Locality	Depth	Coordinates DD	Collection voucher	COI Acc.	16S rRNA Acc.	28S rRNA Acc.
			(m)
R. atlantica	P8	Santa Maria, Azores	24	36.935, -25.092	DBUA:BRY 009	* OP086115	* OP070995	* OP070884
	P10	Santa Maria, Azores	24	36.935, -25.092	DBUA:BRY 011	* OP086116	* OP070996	* OP070885
	P15	Santa Maria, Azores	24	36.935, -25.092	DBUA:BRY 016	* OP086117	* OP070997	* OP070886
	P16	Santa Maria, Azores	28	36.935, -25.092	DBUA:BRY 017	* OP086106	* OP070998	* OP070887
	P17	Santa Maria, Azores	28	36.935, -25.092	DBUA:BRY 018	* OP086118	* OP070999	* OP070888
	MB4	Santa Maria, Azores	27	36.995, -25.187	DBUA:BRY 023	* OP086107		* OP070879
	MB5	Santa Maria, Azores	27	36.995, -25.187	DBUA:BRY 024	* OP086104	* OP070993	* OP070880
	MB6	Santa Maria, Azores	27	36.995, -25.187	DBUA:BRY 025	* OP086105	* OP070994	* OP070881
	MB10	Santa Maria, Azores	27	36.995, -25.187	DBUA:BRY 029	* OP086108		* OP070882
	MB12	Santa Maria, Azores	27	36.995, -25.187	DBUA:BRY 031	* OP086109	* OP070992	* OP070883
	GA8	Santa Maria, Azores	2013-11-01	36.982, -25.039	DBUA:BRY 031	* OP086110	* OP071002	* OP070874
	GA16	Santa Maria, Azores	2013-11-01	36.982, -25.039	DBUA:BRY 055	* OP086111	* OP071003	* OP070875
	GA17	Santa Maria, Azores	2013-11-01	36.982, -25.039	DBUA:BRY 057	* OP086112	* OP071004	* OP070876
	GA20	Santa Maria, Azores	2013-11-01	36.982, -25.039	DBUA:BRY 059	* OP086113	* OP071001	* OP070877
	GA21	Santa Maria, Azores	2013-11-01	36.982, -25.039	DBUA:BRY 060	* OP086114		* OP070878
	SM15-1-1	Santa Maria, Azores	10		Personal:BBerning	* OP086119	* OP071005	* OP070890
	SM15-6-1	Santa Maria, Azores	10		Personal:BBerning	* OP086120
	SM15-6-2	Santa Maria, Azores	10		Personal:BBerning	* OP086121	* OP071000	* OP070891
	BRY15	Flores, Azores	151	39.570, -31.217	M150-BIOD 072	* OP086135	* OP071006	* OP070857
	BRY16	Flores, Azores	151	39.570, -31.217	M150-BIOD 073	* OP086099	* OP070991	* OP070858
	BRY18	Flores, Azores	151	39.570, -31.217	M150-BIOD 076	* OP086136		* OP070859
	BRY19	Flores, Azores	151	39.570, -31.217	M150-BIOD 077	* OP086137	* OP071009
	BRY20	Flores, Azores	151	39.570, -31.217	M150-BIOD 078	* OP086138	* OP071007	* OP070860
	BRY21	Flores, Azores	151	39.570, -31.217	M150-BIOD 079	* OP086139	* OP071010	* OP070861
	BRY22	Flores, Azores	151	39.570, -31.217	M150-BIOD 080	* OP086140		* OP070862
	BRY23	Flores, Azores	151	39.570, -31.217	M150-BIOD 081	* OP086141	* OP071011	* OP070863
	BRY24	Flores, Azores	151	39.570, -31.217	M150-BIOD 082	* OP086142	* OP071012	* OP070864
	BRY25	Flores, Azores	151	39.570, -31.217	M150-BIOD 083	* OP086143	* OP071008	* OP070865
	BRY 100	Terceira, Azores	160	38.811, -27.335	M150-BIOD 434	* OP086126	* OP071017	* OP070866
	BRY 102	Terceira, Azores	160	38.811, -27.335	M150-BIOD 436	* OP086127		* OP070867
	BRY 104	Terceira, Azores	160	38.811, -27.335	M150-BIOD 438	* OP086128	* OP071018	* OP070868
	BRY 105	Terceira, Azores	160	38.811, -27.335	M150-BIOD 439	* OP086129	* OP071019	* OP070869
	BRY 130	Terceira, Azores	152	38.802, -27.071	M150-BIOD 532	* OP086130	* OP071020	* OP070870
	BRY 134	Terceira, Azores	152	38.802, -27.071	M150-BIOD 536	* OP086131	* OP071021	* OP070871
	BRY 139	Terceira, Azores	152	38.802, -27.07	M150-BIOD 543	* OP086132	* OP071016	* OP070872
	BRY-95-1	Terceira, Azores	151	38.811, -27.335	M150-BIOD 50	* OP086122		* OP070889
	BRY-95-2	Terceira, Azores	151	38.811, -27.335	M150-BIOD 504	* OP086125
	SP-60m-2	Faial, Azores	60	38.520, -28.605	Personal:BBerning-SP		* OP071013
	SP-60m-3	Faial, Azores	60	38.520, -28.605	Personal:BBerning-SP	* OP086145	* OP071015
	SP-60m-5	Faial, Azores	60	38.520, -28.605	Personal:BBerning-SP	* OP086150		* OP070892
	SP-60m-6	Faial, Azores	60	38.520, -28.605	Personal:BBerning-SP	* OP086146		* OP070893
	SP-60m-7	Faial, Azores	60	38.520, -28.605	Personal:BBerning-SP	* OP086147		* OP070894
	SP-60m-8	Faial, Azores	60	38.520, -28.605	Personal:BBerning-SP	* OP086144		* OP070895
	SP-150m-1	Faial, Azores	150	38.509, -28.610	Personal:BBerning-SP	* OP086151
	SP-150m-3	Faial, Azores	150	38.509, -28.610	Personal:BBerning-SP	* OP086148
	SP-150m-6	Faial, Azores	150	38.509, -28.610	SP-150m	* OP086152		* OP070896
	DR5.B9	Sabrina, Azores	150	37.869, -25.902	DBUA:SAB2011	* OP086101		* OP070873
	A02	Princess Alice Bank, Azores	265	37.753, -28.991	DOP-4193	* OP086102		* OP070852
	A08	São Miguel, Azores	117	37.77, -25.116	DOP-5300	* OP086100
	A10	Chino Bank, Azores	371	37.987, -29.53	DOP-5892	* OP086123		* OP070853
	A11	Princess Alice Bank, Azores	256	37.694, -28.935	DOP-6132	* OP086103		* OP070854
	A13	Princess Alice Bank, Azores	367.59	37.975, -29.531	DOP-6627			* OP070856
	A12	Princess Alice Bank, Azores	393.2	37.990, -29.565	DOP-6622	* OP086149	* OP071014	* OP070855
	A19	Terceira, Azores	86	38.815, -27.302	DOP-5325	* OP086124
	A20	Terceira, Azores	86	38.815, -27.302	DOP-5325	* OP086134
	9860B	Condor Bank, Azores	455	38.555, -29.044	DOP-9860	* OP086133
R. tristis	BRY 127	Terceira, Azores	152	38.802, -27.071	M150-BIOD 526	* OP086183	* OP070984
	BRY 128	Terceira, Azores	152	38.802, -27.071	M150-BIOD 528	* OP086184	* OP070983	* OP070838
	BRY 129	Terceira, Azores	152	38.802, -27.071	M150-BIOD 530	* OP086185	* OP070982	* OP070839
	BRY 143	Terceira, Azores	153	38.802, -27.071	M150-BIOD 549	* OP086186	* OP070974	* OP070837
	BRY 195	Santa Maria, Azores	151	37.055, -25.154	M150-BIOD 941	* OP086191		* OP070840
	BRY196	Santa Maria, Azores	151	37.055, -25.154	M150-BIOD 943	* OP086192	* OP070981	* OP070841
	BRY 198	Santa Maria, Azores	152	37.055, -25.154	M150-BIOD 946	* OP086193	* OP070980	* OP070842
	BRY 204	Santa Maria, Azores	152	37.055, -25.154	M150-BIOD 952	* OP086194	* OP070979	* OP070843
	BRY 216	Santa Maria, Azores	152	37.055, -25.154	M150-BIOD 964	* OP086195		* OP070844
	BRY 220	Santa Maria, Azores	153	37.055, -25.154	M150-BIOD 971	* OP086196	* OP070978	* OP070845
	BRY 222	Santa Maria, Azores	153	37.055, -25.154	M150-BIOD 974	* OP086197	* OP070977	* OP070846
	BRY 224	Santa Maria, Azores	152	37.055, -25.154	M150-BIOD 978	* OP086198	* OP070976	* OP070847
	BRY 225	Santa Maria, Azores	152	37.055, -25.154	M150-BIOD 980	* OP086189		* OP070848
	BRY 226	Santa Maria, Azores	152	37.055, -25.154	M150-BIOD 982	* OP086190		* OP070851
	DR10.B7	Sabrina, Azores	150	37.882, -25.907	DBUA:SAB2011	* OP086188		* OP070849
	M151-50341	São Miguel, Azores	200	37.675, -25.717	SaM-ID-50341	* OP086187	* OP070975	* OP070850
R. oceanica	9869A	Condor Bank, Azores	454.5	38.555, -29.044	DOP-9869	* OP086154		* OP070918
	9869B	Condor Bank, Azores	454.5	38.555, -29.044	DOP-9869	* OP086155		* OP070919
Reteporella sp. 1	BRY 116	Terceira, Azores	277	38.803, -27.05	M150-BIOD 514	* OP086182	* OP070973	* OP070836
Reteporella sp. 5	M151-100 359	São Miguel, Azores	311	37.675, -25.717	SaM-ID-100 359	* OP086153	* OP071029	* OP070921
Reteporella sp. 6	BRY 103	Terceira, Azores	160	38.811, -27.335	M150-BIOD 437	* OP086159	* OP071026	* OP070897
	BRY 117	Terceira, Azores	277	38.8021, -27.059	M150-BIOD 515	* OP086162	* OP071025	* OP070898
	BRY 136	Terceira, Azores	153	38.803, -27.071	M150-BIOD 539	* OP086158	* OP071022	* OP070899
	BRY 141	Terceira, Azores	152	38.802, -27.071	M150-BIOD 546	* OP086161	* OP071023	* OP070900
	BRY 146	Terceira, Azores	153	38.802, -27.071	M150-BIOD 553	* OP086160	* OP071024	* OP070901
	10302E	Gigante Bank, Azores	493	38.975, -29.852	DOP-10302	* OP086156	* OP071028	* OP070902
	10303	Gigante Bank, Azores	402	39.008, -29.929	DOP-10303	* OP086157		* OP070903
Reteporella sp. 7	BRY 159	Santa Maria, Azores	152	38.802, -27.071	M150-BIOD 720	* OP086175	* OP071038	* OP070906
	BRY166	Santa Maria, Azores	152	37.047, -25.057	M150-BIOD 721			* OP070904
	BRY 170	Santa Maria, Azores	144	37.047, -25.057	M150-BIOD 719	* OP086176	* OP071031	* OP070907
	BRY 217	Santa Maria, Azores	152	37.047, -25.057	M150-BIOD 966	* OP086177	* OP071033	* OP070908
	BRY 218	Santa Maria, Azores	153	37.055, -25.154	M150-BIOD 96	* OP086178	* OP071037	* OP070909
	BRY 223	Santa Maria, Azores	153	37.055, -25.154	M150-BIOD 976	* OP086181	* OP071034	* OP070910
	BRY-211-4	Santa Maria, Azores	153	37.055, -25.154	M150-BIOD 959	* OP086174	* OP071032
	BRY-221-2	Santa Maria, Azores	152	37.055, -25.154	M150-BIOD 972	* OP086173		* OP070916
	M151-50332	São Miguel, Azores	153	37.055, -25.154	SaM-ID-50332	* OP086167	* OP071036	* OP070917
	M151-100 113	São Miguel, Azores	544	37.670, -25.713	SaM-ID-100 113	* OP086166
	DR2.B2 A	Sabrina, Azores	309	37.675, -25.717	DBUA:SAB2011	* OP086170		* OP070911
	DR2.B2 B	Sabrina, Azores	50-100	37.850, -25.667	DBUA:SAB2011	* OP086171		* OP070912
	DR2.B2 C	Sabrina, Azores	50-100	37.850, -25.667	DBUA:SAB2011	* OP086172
	DR3.B13 A	Sabrina, Azores	50-100	37.850, -25.667	DBUA:SAB2011	* OP086168
	DR3.B13 B	Sabrina, Azores	200	37.855, -25.683	DBUA:SAB2011	* OP086169
	DR4.B13	Sabrina, Azores	200	37.855, -25.683	DBUA:SAB2011	* OP086179	* OP071035	* OP070913
	A07	Santa Maria, Azores	140	37.873, -25.900	DOP-5282	* OP086180		* OP070905
	10302A	Gigante Bank, Azores	138	36.911, -25.022	DOP-10302	* OP086164	* OP071039	* OP070914
	10302C	Gigante Bank, Azores	493	38.975, -29.852	DOP-10302	* OP086165	* OP071030	* OP070915
	BRY 257	Formigas, Azores	150	37.274, -24.755	M150-BIOD 1140	* OP086163	* OP071027	* OP070920
Reteporella sp. 4	AW006	Marseille	-	-	-	JN680991
Reteporella sp. 3	CR-PU1	Stoja, Croatia	5.1	44.855, 13.817	DBUA-BRY 061	* OP086204	* OP070988	* OP070922
	CR-PU2	Monte Kope, Croatia	7.1	44.806, 13.879	DBUA-BRY 062	* OP086205	* OP070990	* OP070923
	CR-PU3	Soline, Croatia	18.3	44.849, 13.831	DBUA-BRY 063	* OP086206
	CR-PU4	Stoja, Croatia	5.2	44.855, 13.817	DBUA-BRY 064	* OP086207	* OP070989
Reteporella sp. 2	Cors1	Elpa Nera, Corsica	65	42.405, 8.599	DBUA-BRY 065	* OP086200
	Cors2	Gulf of Galéria, Corsica	80	42.429, 8.609	DBUA-BRY 066	* OP086201	* OP070985
	Cors3	Gulf of Galéria, Corsica	80	42.429, 8.609	DBUA-BRY 067	* OP086202	* OP070986
	Cors4	Gulf of Galéria, Corsica	80	42.429, 8.609	DBUA-BRY 068	* OP086203	* OP070987	* OP070924
R. beaniana	AW2966; BioICE sample 3552	Iceland, BioIce cruise B-4-03, Station no. 384	300-304	64.279, -25.689	NHMUK 2022.5.17.1	* OP086199
	-	Kattegat, Sweden	-	-	-	-	-	FJ196142
R. cf. grimaldii	BLEED1851	Spain	31	42.284, 3.3		OK244991	OK244991	MZ677711
R. cf. graeffei	BLEED1059	Australia	36.2	-15.449, 124.154		OK244990	OK244990	MZ677710
R. tuberosa	BLEED420B	Saudi Arabia	-	-		OK244992	OK244992	-
Iodictyum violaceum	BLEED542	New Caledonia	17	-22.318, 166.431		OK244876	OK244876	MZ677606
Iodictyum yaldwyni	BLEED1387	New Zealand	82.9	-34.160, 172.09		MW160083	MW160083	-
Hippellozoon novaezelandiae	BLEED1639	New Zealand	82.9	-34.160, 172.09		MW160102	MW160102	MW173763
Phidolopora avicularis	BLEED1381	New Zealand	82.9	-34.160, 172.09		MW160081	MW160081	MW173808
Triphyllozoon arcuatum	BLEED1936	Thailand	2	12.559, 101.57		OK245068	OK245068	MZ677799
Celleporaria cf. fusca	BLEED1814	New Caledonia	17	-22.318, 166.431		OK244791	OK244791	MZ677543
